# Supplementary material for: Leveraging Polymorphism in YbCuBi to Map Transport and Elastic Properties
Source: Chem Mater. 2026 Jan 26;38(3):1425–34. doi: 10.1021/acs.chemmater.5c02867 (PMC12895387; doi:10.1021/acs.chemmater.5c02867)
Supplement: Supplementary file 2 [file cm5c02867_si_002.txt]

ALGORITHM: Phonon Branch Calculation

INPUT:
    - masses: [m1, m2] (atomic masses)
    - spring_constants: [K, G] (force constants)
    - lattice_constant: a
    - k_range: array of wavevectors

FUNCTION build_dynamical_matrix(k, masses, spring_constants, a):
    m1, m2 = masses
    K, G = spring_constants
    
    // Diagonal terms
    D11 = (K + G) / m1
    D22 = (K + G) / m2
    
    // Off-diagonal terms with phase factor
    D12 = -(K * exp(-i*k*a) + G) / sqrt(m1 * m2)
    
    // Construct 2x2 Hermitian matrix
    D = [[D11, D12],
         [conj(D12), D22]]
    
    RETURN D

MAIN ALGORITHM:
    frequencies = empty_array(len(k_range), 2)
    
    FOR each k in k_range:
        D_k = build_dynamical_matrix(k, masses, spring_constants, a)
        eigenvalues = solve_eigenvalue_problem(D_k)
        omega_k = sqrt(max(real(eigenvalues), 0))  // Ensure positive frequencies
        frequencies[k_index] = omega_k
    
    // Plot phonon branches
    plot(k_range, frequencies[:, 0])  // Acoustic branch
    plot(k_range, frequencies[:, 1])  // Optical branch

OUTPUT: Phonon dispersion curves (frequency vs wavevector)
